# Supplementary material for: Novel genetic markers for chronic kidney disease in a geographically isolated population of Indigenous Australians: Individual and multiple phenotype genome-wide association study
Source: Genome Med. 2024 Feb 12;16:29. doi: 10.1186/s13073-024-01299-3 (PMC10860247; doi:10.1186/s13073-024-01299-3)
Supplement: Supplementary file 2 — Additional file 2: Table S5a. This table contains the variants which pass the nominal significance levels (p<1e-05) for the variable urinary Albumin-to-creatine ratio (ACR) and its annotation which includes consequences of the variant, mapped gene, beta coefficients direction (incline/decline). [file 13073_2024_1299_MOESM2_ESM.xls]

## Sheet: Table S5a
Table S5a: This table contains the variants which pass the nominal significance levels (p<1e-05) for the variable urinary Albumin-to-creatine ratio (ACR) and its annotation which includes consequences of the variant, mapped gene, beta coefficients direc
Chr	ID	Position	Effect allele	Ref allele	Allele frequency	Effect size	Std. error	p	Directions of effect size	Significant level	Variant consequences	Nearest gene
14	NA	100812018	A	T	0.050885	0.856597	0.134247	1.76192e-10	Incline	genome-wide	intergenic	MEG3
22	rs11704318	23164355	G	A	0.0637363	0.792447	0.135225	4.62292e-09	Incline	genome-wide	UTR3	RAB36
22	rs185947281	23168158	A	C	0.0648352	0.7808	0.134334	6.15864e-09	Incline	genome-wide	intergenic	RAB36,BCR
22	rs192846820	23192817	T	C	0.0648352	0.7808	0.134334	6.15864e-09	Incline	genome-wide	intronic	BCR
22	rs569445376	23194560	A	G	0.0648352	0.7808	0.134334	6.15864e-09	Incline	genome-wide	intronic	BCR
22	rs180749025	23197200	G	A	0.0648352	0.7808	0.134334	6.15864e-09	Incline	genome-wide	intronic	BCR
22	rs190330864	23197381	A	G	0.0648352	0.7808	0.134334	6.15864e-09	Incline	genome-wide	intronic	BCR
6	rs9689640	154966925	C	G	0.947253	-0.873798	0.15055	6.4737e-09	Decline	genome-wide	intergenic	TIAM2
6	rs4870333	154967474	A	G	0.947253	-0.873798	0.15055	6.4737e-09	Decline	genome-wide	intergenic	TIAM2
6	rs6934056	154958651	C	T	0.941758	-0.803557	0.142386	1.66623e-08	Decline	genome-wide	intergenic	TIAM2
6	rs6921567	154963798	C	T	0.941758	-0.803557	0.142386	1.66623e-08	Decline	genome-wide	intergenic	TIAM2
6	rs4870329	154966355	T	C	0.940659	-0.777351	0.14265	5.05531e-08	Decline	nominal	intergenic	MIR1273C,TIAM2
6	NA	154907405	C	T	0.0582418	0.773109	0.144132	8.14492e-08	Incline	nominal	intergenic	MIR1273C,TIAM2
7	rs554304738	113536452	T	C	0.0538462	0.716142	0.13381	8.70161e-08	Incline	nominal	intergenic	SMIM30,PPP1R3A
15	NA	37218869	G	A	0.0615385	0.727637	0.136766	1.03583e-07	Incline	nominal	intergenic	MEIS2,TMCO5A
15	NA	37168463	A	G	0.0604396	0.733768	0.137961	1.04524e-07	Incline	nominal	intergenic	MEIS2,TMCO5A
15	rs568478748	37182111	A	G	0.0604396	0.733768	0.137961	1.04524e-07	Incline	nominal	intergenic	MEIS2,TMCO5A
6	rs4870322	154952230	A	G	0.932967	-0.718089	0.135507	1.16265e-07	Decline	nominal	intergenic	MIR1273C,TIAM2
6	NA	154685362	A	C	0.0637363	0.732628	0.138521	1.23024e-07	Incline	nominal	intergenic	CNKSR3,SCAF8
6	NA	154703520	C	T	0.0637363	0.732628	0.138521	1.23024e-07	Incline	nominal	intergenic	CNKSR3,SCAF8
6	NA	154703715	T	C	0.0637363	0.732628	0.138521	1.23024e-07	Incline	nominal	intergenic	CNKSR3,SCAF8
6	rs890600132	154862883	T	C	0.0637363	0.732628	0.138521	1.23024e-07	Incline	nominal	intergenic	MIR1273C,TIAM2
22	rs62219783	23202716	G	A	0.0692308	0.669999	0.126947	1.30751e-07	Incline	nominal	intronic	BCR
22	rs188893167	23204753	T	A	0.0692308	0.669999	0.126947	1.30751e-07	Incline	nominal	intronic	BCR
22	rs557752856	23205958	A	G	0.0692308	0.669999	0.126947	1.30751e-07	Incline	nominal	intronic	BCR
22	rs189271749	23206143	G	T	0.0692308	0.669999	0.126947	1.30751e-07	Incline	nominal	intronic	BCR
22	rs181041334	23207899	G	A	0.0692308	0.669999	0.126947	1.30751e-07	Incline	nominal	intronic	BCR
22	rs8137379	23210517	T	A	0.0692308	0.669999	0.126947	1.30751e-07	Incline	nominal	intronic	BCR
22	rs7286963	23212910	A	G	0.0692308	0.669999	0.126947	1.30751e-07	Incline	nominal	intronic	BCR
22	rs5996493	23214023	A	G	0.0692308	0.669999	0.126947	1.30751e-07	Incline	nominal	intronic	BCR
22	rs114891234	23214538	T	C	0.0692308	0.669999	0.126947	1.30751e-07	Incline	nominal	intronic	BCR
22	rs7290258	23215185	G	A	0.0692308	0.669999	0.126947	1.30751e-07	Incline	nominal	intronic	BCR
22	rs184124547	23215622	T	G	0.0692308	0.669999	0.126947	1.30751e-07	Incline	nominal	intronic	BCR
22	rs187090499	23215623	T	C	0.0692308	0.669999	0.126947	1.30751e-07	Incline	nominal	intronic	BCR
22	rs116617452	23218080	T	G	0.0692308	0.669999	0.126947	1.30751e-07	Incline	nominal	intronic	BCR
22	rs190360073	23220395	T	C	0.0692308	0.669999	0.126947	1.30751e-07	Incline	nominal	intronic	BCR
22	rs74609681	23220811	A	G	0.0692308	0.669999	0.126947	1.30751e-07	Incline	nominal	intronic	BCR
22	rs113209443	23221159	C	T	0.0692308	0.669999	0.126947	1.30751e-07	Incline	nominal	intronic	BCR
22	rs185015335	23223340	C	G	0.0692308	0.669999	0.126947	1.30751e-07	Incline	nominal	intronic	BCR
22	rs6003576	23223597	A	G	0.0692308	0.669999	0.126947	1.30751e-07	Incline	nominal	intronic	BCR
22	rs191178427	23226192	G	A	0.0692308	0.669999	0.126947	1.30751e-07	Incline	nominal	intronic	BCR
22	rs549956650	23226710	G	A	0.0692308	0.669999	0.126947	1.30751e-07	Incline	nominal	intronic	BCR
22	rs184821666	23229275	T	C	0.0692308	0.669999	0.126947	1.30751e-07	Incline	nominal	intronic	BCR
10	rs11592658	35915920	A	C	0.0450549	0.831154	0.158145	1.47498e-07	Incline	nominal	intergenic	PCAT5,ANKRD30A
20	rs1600491214	6220755	A	G	0.0868132	0.614801	0.11712	1.52648e-07	Incline	nominal	intergenic	FERMT1,CASC20
4	rs1425534646	49304522	A	G	0.0506608	0.697379	0.13299	1.57259e-07	Incline	nominal	intergenic	CWH43
22	rs1308338263	43913467	C	A	0.0549451	0.763071	0.146513	1.9067e-07	Incline	nominal	intergenic	PNPLA5,PNPLA3
22	rs73152620	23185719	T	C	0.078022	0.651765	0.125395	2.01773e-07	Incline	nominal	intronic	BCR
6	NA	154593925	C	T	0.0659341	0.701648	0.136544	2.7675e-07	Incline	nominal	intergenic	CNKSR3,SCAF8
6	rs112205980	154933677	A	G	0.0681319	0.691305	0.134672	2.84796e-07	Incline	nominal	intergenic	MIR1273C,TIAM2
8	rs1390174074	11969469	G	A	0.0706278	0.613979	0.120098	3.18224e-07	Incline	nominal	intergenic	CTSB,DEFB136
14	rs34859674	100906347	G	A	0.0494505	0.787289	0.154216	3.30592e-07	Incline	nominal	ncRNA_intronic	MEG8
12	rs1032332766	87814340	T	C	0.120879	0.484227	0.0949956	3.44418e-07	Incline	nominal	intergenic	LINC02258,C12orf50
6	rs370506107	154936269	A	G	0.0692308	0.681537	0.133729	3.46158e-07	Incline	nominal	intergenic	MIR1273C,TIAM2
6	rs371673273	154937996	A	G	0.0692308	0.681537	0.133729	3.46158e-07	Incline	nominal	intergenic	MIR1273C,TIAM2
6	rs111312554	154941229	A	G	0.0692308	0.681537	0.133729	3.46158e-07	Incline	nominal	intergenic	MIR1273C,TIAM2
6	rs374223383	154946957	C	A	0.0692308	0.681537	0.133729	3.46158e-07	Incline	nominal	intergenic	MIR1273C,TIAM2
6	rs367841555	154947547	A	G	0.0692308	0.681537	0.133729	3.46158e-07	Incline	nominal	intergenic	MIR1273C,TIAM2
12	NA	87544777	C	A	0.118681	0.486318	0.095458	3.49521e-07	Incline	nominal	intergenic	LOC105369879,LINC02258
12	rs1869334921	87571194	T	C	0.118681	0.486318	0.095458	3.49521e-07	Incline	nominal	intergenic	LOC105369879,LINC02258
12	NA	87619872	T	G	0.118681	0.486318	0.095458	3.49521e-07	Incline	nominal	intergenic	LOC105369879,LINC02258
12	rs751737731	87705159	C	T	0.118681	0.486318	0.095458	3.49521e-07	Incline	nominal	intergenic	LOC105369879,LINC02258
12	rs79935334	87785463	G	T	0.118681	0.486318	0.095458	3.49521e-07	Incline	nominal	ncRNA_intronic	LINC02258
12	NA	87789909	A	G	0.118681	0.486318	0.095458	3.49521e-07	Incline	nominal	ncRNA_intronic	LINC02258
12	rs557351687	87795177	C	A	0.118681	0.486318	0.095458	3.49521e-07	Incline	nominal	ncRNA_intronic	LINC02258
12	NA	87797076	C	T	0.118681	0.486318	0.095458	3.49521e-07	Incline	nominal	ncRNA_intronic	LINC02258
12	NA	87916215	A	G	0.118681	0.486318	0.095458	3.49521e-07	Incline	nominal	intergenic	LINC02258,C12orf50
12	NA	87523847	C	T	0.11978	0.484331	0.0951638	3.5911e-07	Incline	nominal	intergenic	LOC105369879,LINC02258
14	rs72709529	101397558	A	C	0.056044	0.741955	0.146718	4.25901e-07	Incline	nominal	intergenic	LINC02285,LINC00524
22	rs3761418	23178907	G	A	0.0835165	0.610465	0.120734	4.27476e-07	Incline	nominal	intergenic	RAB36,BCR
22	rs5759638	23197209	A	G	0.0835165	0.610465	0.120734	4.27476e-07	Incline	nominal	intronic	BCR
22	rs3788356	23185423	T	A	0.0846154	0.60775	0.12036	4.43123e-07	Incline	nominal	intronic	BCR
22	rs2071435	23198948	C	G	0.0846154	0.60775	0.12036	4.43123e-07	Incline	nominal	intronic	BCR
14	rs8004632	100916831	A	G	0.0505495	0.767721	0.152878	5.11921e-07	Incline	nominal	ncRNA_intronic	MEG8
14	rs71424421	100918988	G	A	0.0505495	0.767721	0.152878	5.11921e-07	Incline	nominal	ncRNA_intronic	MEG8
14	rs35312795	100935230	G	A	0.0505495	0.767721	0.152878	5.11921e-07	Incline	nominal	ncRNA_intronic	MEG8
14	rs35561969	100958299	T	C	0.0505495	0.767721	0.152878	5.11921e-07	Incline	nominal	ncRNA_exonic	MEG8
12	rs1954558160	86327662	G	A	0.115385	0.486694	0.0974268	5.86897e-07	Incline	nominal	intronic	MGAT4C
12	NA	86358905	A	T	0.115385	0.486694	0.0974268	5.86897e-07	Incline	nominal	intronic	MGAT4C
12	NA	86864245	C	T	0.115385	0.486694	0.0974268	5.86897e-07	Incline	nominal	intergenic	MGAT4C,LOC105369879
12	NA	87386383	G	A	0.115385	0.486694	0.0974268	5.86897e-07	Incline	nominal	intergenic	LOC105369879,LINC02258
12	rs1259950603	87399957	A	G	0.115385	0.486694	0.0974268	5.86897e-07	Incline	nominal	intergenic	LOC105369879,LINC02258
12	NA	86999505	T	A	0.116484	0.484561	0.097108	6.04054e-07	Incline	nominal	intergenic	MGAT4C,LOC105369879
12	NA	87512150	T	C	0.115385	0.486297	0.0976014	6.2774e-07	Incline	nominal	intergenic	LOC105369879,LINC02258
12	NA	87522208	A	T	0.115385	0.486297	0.0976014	6.2774e-07	Incline	nominal	intergenic	LOC105369879,LINC02258
8	rs3107591	8161821	C	A	0.949451	-0.762557	0.153075	6.30641e-07	Decline	nominal	ncRNA_intronic	FAM85B
6	rs9479987	154955618	G	A	0.923077	-0.640001	0.128599	6.46781e-07	Decline	nominal	intergenic	MIR1273C,TIAM2
1	rs372149565	38001671	T	C	0.0835165	0.596091	0.119938	6.69601e-07	Incline	nominal	intronic	FHL3
14	rs1335955534	99387147	C	G	0.0648352	0.654674	0.131925	6.96056e-07	Incline	nominal	intergenic	BCL11B,SETD3
6	rs7739616	154942558	C	T	0.926374	-0.646793	0.130476	7.15202e-07	Decline	nominal	intergenic	MIR1273C,TIAM2
6	rs9383731	154945652	G	T	0.926374	-0.646793	0.130476	7.15202e-07	Decline	nominal	intergenic	MIR1273C,TIAM2
6	rs9371840	154948953	G	A	0.926374	-0.646793	0.130476	7.15202e-07	Decline	nominal	intergenic	MIR1273C,TIAM2
5	rs28584092	177571133	T	A	0.0516484	0.756989	0.153158	7.71159e-07	Incline	nominal	intergenic	FAM193B,TMED9
12	rs1410186980	87580679	T	C	0.123077	0.466213	0.0943722	7.80596e-07	Incline	nominal	intergenic	LOC105369879,LINC02258
12	rs1420215193	87783193	T	A	0.124176	0.464515	0.0941004	7.95861e-07	Incline	nominal	ncRNA_exonic	MKRN9P
6	rs375579101	154943798	A	T	0.0725275	0.637302	0.129143	8.02131e-07	Incline	nominal	intergenic	MIR1273C,TIAM2
20	rs373282734	51535846	C	T	0.0857143	0.574754	0.116473	8.02969e-07	Incline	nominal	intronic	NFATC2
3	NA	157860807	T	C	0.0582418	0.68271	0.138501	8.25343e-07	Incline	nominal	intergenic	SLC66A1L,SHOX2
1	rs1324797993	122678993	T	G	0.128924	0.513156	0.104563	9.2192e-07	Incline	nominal	intergenic	EMBP1
4	rs2342870	59987816	T	G	0.879425	-0.486139	0.0991585	9.45542e-07	Decline	nominal	intergenic	LINC02429,MIR548AG1
18	rs1162014553	27509150	A	C	0.0927152	0.510804	0.104232	9.55359e-07	Incline	nominal	intergenic	LOC105372038,CDH2
16	rs931447845	67477076	A	C	0.0539648	0.705442	0.144307	1.01617e-06	Incline	nominal	intronic	ATP6V0D1
14	rs72709510	101373672	T	G	0.0604396	0.694806	0.142206	1.02953e-06	Incline	nominal	intergenic	LINC02285,LINC00524
14	rs72709512	101374039	G	A	0.0604396	0.694806	0.142206	1.02953e-06	Incline	nominal	intergenic	LINC02285,LINC00524
14	rs72709513	101374158	T	C	0.0604396	0.694806	0.142206	1.02953e-06	Incline	nominal	intergenic	LINC02285,LINC00524
14	rs4900503	101383330	C	A	0.0604396	0.694806	0.142206	1.02953e-06	Incline	nominal	intergenic	LINC02285,LINC00524
14	rs4906110	101383404	A	G	0.0604396	0.694806	0.142206	1.02953e-06	Incline	nominal	intergenic	LINC02285,LINC00524
14	rs12147382	101394907	T	C	0.0604396	0.694806	0.142206	1.02953e-06	Incline	nominal	intergenic	LINC02285,LINC00524
21	rs143743447	32155843	T	C	0.0714286	0.630672	0.129641	1.14597e-06	Incline	nominal	intergenic	LINC00159,MIS18A
16	rs1373568041	34613397	C	A	0.0662252	0.587543	0.120886	1.17211e-06	Incline	nominal	intergenic	CCNYL3,CCNYL3
14	rs884434	101365050	T	G	0.0582418	0.700602	0.144346	1.2122e-06	Incline	nominal	intergenic	LINC02285,LINC00524
14	rs12586625	101369629	C	G	0.0582418	0.700602	0.144346	1.2122e-06	Incline	nominal	intergenic	LINC02285,LINC00524
14	rs4906109	101370082	T	A	0.0582418	0.700602	0.144346	1.2122e-06	Incline	nominal	intergenic	LINC02285,LINC00524
14	rs78302088	101390932	C	T	0.0582418	0.700602	0.144346	1.2122e-06	Incline	nominal	intergenic	LINC02285,LINC00524
14	rs4900504	101393208	T	C	0.0582418	0.700602	0.144346	1.2122e-06	Incline	nominal	intergenic	LINC02285,LINC00524
14	rs4906111	101393317	C	T	0.0582418	0.700602	0.144346	1.2122e-06	Incline	nominal	intergenic	LINC02285,LINC00524
4	rs1280002634	49287441	G	A	0.0677778	0.591052	0.121787	1.21516e-06	Incline	nominal	intergenic	CWH43
6	rs9397215	154951469	G	C	0.0846154	0.582227	0.120003	1.22375e-06	Incline	nominal	intergenic	MIR1273C,TIAM2
12	rs1955352475	56862051	T	C	0.0527473	0.719201	0.1484	1.25734e-06	Incline	nominal	intergenic	HSD17B6,SDR9C7
8	rs7819283	141588102	T	C	0.91978	-0.603079	0.124448	1.25947e-06	Decline	nominal	intergenic	MROH5,MIR1302-7
11	NA	79661725	C	T	0.0659341	0.639243	0.131978	1.27525e-06	Incline	nominal	intergenic	TENM4,LINC02720
11	rs1406768810	79679109	C	A	0.0659341	0.639243	0.131978	1.27525e-06	Incline	nominal	intergenic	TENM4,LINC02720
11	NA	79694557	A	G	0.0659341	0.639243	0.131978	1.27525e-06	Incline	nominal	intergenic	TENM4,LINC02720
11	rs766144004	79750314	T	C	0.0659341	0.639243	0.131978	1.27525e-06	Incline	nominal	intergenic	TENM4,LINC02720
8	rs12547535	141763012	A	G	0.0769231	0.593962	0.122869	1.33757e-06	Incline	nominal	intergenic	MROH5,MIR1302-7
15	rs1264833665	37207231	T	C	0.0714286	0.621472	0.128685	1.36953e-06	Incline	nominal	intergenic	MEIS2,TMCO5A
14	rs10151263	101338709	T	C	0.0593407	0.693137	0.143729	1.41759e-06	Incline	nominal	intergenic	LINC02285,LINC00524
17	rs148006498	28524526	A	G	0.0538462	0.715937	0.148714	1.47793e-06	Incline	nominal	exonic	FOXN1
14	rs74748840	101335346	T	C	0.0582418	0.694799	0.144414	1.50051e-06	Incline	nominal	intergenic	LINC02285,LINC00524
14	rs74961295	101336986	A	G	0.0582418	0.694799	0.144414	1.50051e-06	Incline	nominal	intergenic	LINC02285,LINC00524
5	NA	54788522	G	C	0.0593407	0.707332	0.147485	1.6191e-06	Incline	nominal	intergenic	LOC102467080,ESM1
3	NA	17401499	C	T	0.1	0.5317	0.111198	1.73948e-06	Incline	nominal	intronic	TBC1D5
14	rs7160544	33993536	G	A	0.0582418	0.660406	0.138149	1.7494e-06	Incline	nominal	intergenic	EGLN3,SPTSSA
12	NA	87950966	A	C	0.0967033	0.509569	0.106675	1.78077e-06	Incline	nominal	intergenic	LINC02258,C12orf50
22	rs8139366	23200994	A	G	0.0813187	0.572824	0.120144	1.86239e-06	Incline	nominal	intronic	BCR
6	rs202028910	155104050	A	C	0.0572687	0.664394	0.139413	1.88252e-06	Incline	nominal	intronic	TIAM2
22	NA	44264139	A	G	0.207692	0.393433	0.0826053	1.90921e-06	Incline	nominal	intronic	SHISAL1
22	rs2055160472	44266295	A	G	0.207692	0.393433	0.0826053	1.90921e-06	Incline	nominal	intronic	SHISAL1
9	rs1293201088	131964375	G	T	0.0597345	0.669015	0.140922	2.06027e-06	Incline	nominal	intronic	MED27
8	rs1029573862	11969466	C	T	0.0771812	0.55261	0.116429	2.0713e-06	Incline	nominal	intergenic	CTSB,DEFB136
16	rs1286506316	36312225	T	G	0.0629139	0.590751	0.124688	2.16006e-06	Incline	nominal	intergenic	LINC02167
6	rs114154785	54543085	T	C	0.0802198	0.585709	0.123768	2.21971e-06	Incline	nominal	intergenic	TINAG,FAM83B
22	rs13056137	23065083	C	A	0.80989	-0.410082	0.086745	2.2736e-06	Decline	nominal	intronic	RSPH14
3	NA	156992258	T	G	0.0681319	0.615356	0.130204	2.28867e-06	Incline	nominal	intronic	LEKR1
16	rs1337093757	36312223	T	C	0.0629139	0.588221	0.124578	2.33855e-06	Incline	nominal	intergenic	LINC02167
12	rs1255558097	59243165	T	C	0.0923077	0.549917	0.116487	2.34862e-06	Incline	nominal	intergenic	LRIG3,SLC16A7
12	NA	59252558	G	C	0.0923077	0.549917	0.116487	2.34862e-06	Incline	nominal	intergenic	LRIG3,SLC16A7
6	NA	155023023	A	G	0.0561674	0.665007	0.140899	2.36147e-06	Incline	nominal	intronic	TIAM2
3	rs1358471990	17817096	T	C	0.107692	0.509862	0.108236	2.46917e-06	Incline	nominal	intergenic	LOC105376975,LOC339862
1	rs548492884	85997063	G	A	0.0791209	0.57062	0.121265	2.53146e-06	Incline	nominal	intronic	COL24A1
1	rs867533672	85997065	G	A	0.0791209	0.57062	0.121265	2.53146e-06	Incline	nominal	intronic	COL24A1
11	rs7120900	79620527	A	G	0.0681319	0.612004	0.130059	2.53151e-06	Incline	nominal	intergenic	TENM4,LINC02720
11	rs75336727	79625839	C	T	0.0681319	0.612004	0.130059	2.53151e-06	Incline	nominal	intergenic	TENM4,LINC02720
22	rs8139280	23063779	G	A	0.808791	-0.40445	0.0860614	2.60737e-06	Decline	nominal	intronic	RSPH14
22	rs9612225	23064441	G	A	0.808791	-0.40445	0.0860614	2.60737e-06	Decline	nominal	intronic	RSPH14
22	rs13054331	23064885	G	A	0.808791	-0.40445	0.0860614	2.60737e-06	Decline	nominal	intronic	RSPH14
22	rs9608071	23065939	G	T	0.808791	-0.40445	0.0860614	2.60737e-06	Decline	nominal	intronic	RSPH14
22	rs13054904	23068739	T	A	0.808791	-0.40445	0.0860614	2.60737e-06	Decline	nominal	intronic	RSPH14
22	rs3788338	23069879	G	A	0.808791	-0.40445	0.0860614	2.60737e-06	Decline	nominal	intronic	RSPH14
13	rs1306085882	16243196	C	T	0.0540839	0.694774	0.147948	2.65211e-06	Incline	nominal	intergenic	FAM230C
22	rs1331974041	43913460	A	C	0.0681319	0.627758	0.133757	2.68884e-06	Incline	nominal	intergenic	PNPLA5,PNPLA3
1	rs879682012	85997061	G	A	0.08	0.569423	0.121362	2.70639e-06	Incline	nominal	intronic	COL24A1
17	NA	28467306	G	A	0.0956044	0.505597	0.107796	2.72779e-06	Incline	nominal	intergenic	SLC46A1,SLC13A2
8	rs12547520	141762938	T	G	0.0681319	0.601462	0.12831	2.76468e-06	Incline	nominal	intergenic	MROH5,MIR1302-7
8	rs73369681	141766032	A	C	0.0681319	0.601462	0.12831	2.76468e-06	Incline	nominal	intergenic	MROH5,MIR1302-7
16	rs76162444	59205032	G	A	0.0747253	0.606079	0.129365	2.79938e-06	Incline	nominal	intergenic	GOT2,APOOP5
16	rs75040191	59206784	G	T	0.0747253	0.606079	0.129365	2.79938e-06	Incline	nominal	intergenic	GOT2,APOOP5
14	rs72709517	101388675	A	C	0.0571429	0.679448	0.14527	2.90887e-06	Incline	nominal	intergenic	LINC02285,LINC00524
6	NA	155085951	T	C	0.0571429	0.65394	0.139856	2.92776e-06	Incline	nominal	intronic	TIAM2
6	rs1248002547	155121788	T	C	0.0571429	0.65394	0.139856	2.92776e-06	Incline	nominal	intronic	TIAM2
6	NA	155039305	C	A	0.0582418	0.648158	0.138643	2.93947e-06	Incline	nominal	intronic	TIAM2
8	rs7843641	141741248	T	C	0.0626374	0.619911	0.132613	2.94524e-06	Incline	nominal	intergenic	MROH5,MIR1302-7
8	rs6578219	141743307	A	G	0.0626374	0.619911	0.132613	2.94524e-06	Incline	nominal	intergenic	MROH5,MIR1302-7
8	rs62512982	141745999	G	A	0.0626374	0.619911	0.132613	2.94524e-06	Incline	nominal	intergenic	MROH5,MIR1302-7
8	rs12155631	141750173	T	G	0.0626374	0.619911	0.132613	2.94524e-06	Incline	nominal	intergenic	MROH5,MIR1302-7
8	rs12156174	141750924	A	C	0.0626374	0.619911	0.132613	2.94524e-06	Incline	nominal	intergenic	MROH5,MIR1302-7
8	rs9720679	141751390	A	C	0.0626374	0.619911	0.132613	2.94524e-06	Incline	nominal	intergenic	MROH5,MIR1302-7
8	rs62512983	141753048	T	C	0.0626374	0.619911	0.132613	2.94524e-06	Incline	nominal	intergenic	MROH5,MIR1302-7
8	rs62512986	141757031	T	G	0.0626374	0.619911	0.132613	2.94524e-06	Incline	nominal	intergenic	MROH5,MIR1302-7
14	rs56111277	101408501	T	C	0.0571429	0.678906	0.145364	3.00636e-06	Incline	nominal	upstream	LINC00524
14	rs4900505	101410683	A	G	0.0571429	0.678906	0.145364	3.00636e-06	Incline	nominal	intergenic	LINC00524,LINC02314
14	rs4900506	101410840	A	T	0.0571429	0.678906	0.145364	3.00636e-06	Incline	nominal	intergenic	LINC00524,LINC02314
8	rs62512989	141759639	T	G	0.067033	0.602793	0.129077	3.01155e-06	Incline	nominal	intergenic	MROH5,MIR1302-7
8	rs557238233	141763940	T	G	0.067033	0.602793	0.129077	3.01155e-06	Incline	nominal	intergenic	MROH5,MIR1302-7
8	rs192788562	141763946	G	C	0.067033	0.602793	0.129077	3.01155e-06	Incline	nominal	intergenic	MROH5,MIR1302-7
3	rs1695086910	17938389	A	C	0.0989011	0.519647	0.111611	3.22613e-06	Incline	nominal	intergenic	LOC105376975,LOC339862
14	rs8019054	101402020	A	G	0.0582418	0.671468	0.14423	3.2313e-06	Incline	nominal	intergenic	LINC02285,LINC00524
14	rs12588072	101402211	G	A	0.0582418	0.671468	0.14423	3.2313e-06	Incline	nominal	intergenic	LINC02285,LINC00524
14	rs9324034	101402744	T	C	0.0582418	0.671468	0.14423	3.2313e-06	Incline	nominal	intergenic	LINC02285,LINC00524
14	rs9324035	101402878	G	C	0.0582418	0.671468	0.14423	3.2313e-06	Incline	nominal	intergenic	LINC02285,LINC00524
14	rs9324036	101402960	C	G	0.0582418	0.671468	0.14423	3.2313e-06	Incline	nominal	intergenic	LINC02285,LINC00524
14	rs9324037	101402964	G	A	0.0582418	0.671468	0.14423	3.2313e-06	Incline	nominal	intergenic	LINC02285,LINC00524
14	rs7155059	101406949	G	C	0.0582418	0.671468	0.14423	3.2313e-06	Incline	nominal	ncRNA_intronic	LINC00524
14	rs7154955	101407017	C	A	0.0582418	0.671468	0.14423	3.2313e-06	Incline	nominal	ncRNA_intronic	LINC00524
12	rs1565742575	59490604	T	C	0.090708	0.547935	0.117716	3.24422e-06	Incline	nominal	intergenic	LRIG3,SLC16A7
14	rs12588047	101402093	C	A	0.05837	0.671273	0.144244	3.25982e-06	Incline	nominal	intergenic	LINC02285,LINC00524
14	rs78756359	101341788	T	C	0.0615385	0.656161	0.141131	3.33037e-06	Incline	nominal	intergenic	LINC02285,LINC00524
14	rs12184970	101345952	T	G	0.0615385	0.656161	0.141131	3.33037e-06	Incline	nominal	intergenic	LINC02285,LINC00524
14	rs7493402	101346238	G	A	0.0615385	0.656161	0.141131	3.33037e-06	Incline	nominal	intergenic	LINC02285,LINC00524
14	rs140459559	101347747	T	C	0.0615385	0.656161	0.141131	3.33037e-06	Incline	nominal	intergenic	LINC02285,LINC00524
14	rs117179313	101348849	T	C	0.0615385	0.656161	0.141131	3.33037e-06	Incline	nominal	intergenic	LINC02285,LINC00524
14	rs74245753	101353533	C	T	0.0615385	0.656161	0.141131	3.33037e-06	Incline	nominal	intergenic	LINC02285,LINC00524
14	rs28707778	101354374	G	A	0.0615385	0.656161	0.141131	3.33037e-06	Incline	nominal	intergenic	LINC02285,LINC00524
14	rs10143398	101354593	T	A	0.0615385	0.656161	0.141131	3.33037e-06	Incline	nominal	intergenic	LINC02285,LINC00524
14	rs76284523	101354883	A	T	0.0615385	0.656161	0.141131	3.33037e-06	Incline	nominal	intergenic	LINC02285,LINC00524
14	rs10138433	101355831	G	T	0.0615385	0.656161	0.141131	3.33037e-06	Incline	nominal	intergenic	LINC02285,LINC00524
14	rs79702882	101362205	A	C	0.0615385	0.656161	0.141131	3.33037e-06	Incline	nominal	intergenic	LINC02285,LINC00524
14	rs77263033	101363685	A	C	0.0615385	0.656161	0.141131	3.33037e-06	Incline	nominal	intergenic	LINC02285,LINC00524
14	rs12147227	101363878	A	G	0.0615385	0.656161	0.141131	3.33037e-06	Incline	nominal	intergenic	LINC02285,LINC00524
14	rs7159225	101404274	C	G	0.0593407	0.665797	0.143222	3.33998e-06	Incline	nominal	intergenic	LINC02285,LINC00524
14	rs2275015	101406129	G	A	0.0593407	0.665797	0.143222	3.33998e-06	Incline	nominal	ncRNA_exonic	LINC00524
10	rs1192836945	41900458	A	G	0.111233	0.471554	0.101565	3.43561e-06	Incline	nominal	intergenic	LOC441666
8	rs62512987	141757591	C	T	0.0703297	0.589033	0.126894	3.45181e-06	Incline	nominal	intergenic	MROH5,MIR1302-7
22	rs1232131496	43913463	T	G	0.0626374	0.643884	0.138755	3.47678e-06	Incline	nominal	intergenic	PNPLA5,PNPLA3
3	rs201277978	160750221	A	G	0.0497788	0.66074	0.142715	3.66042e-06	Incline	nominal	intergenic	ARL14,PPM1L
2	rs371525602	205302065	T	C	0.0538462	0.6441	0.139173	3.69129e-06	Incline	nominal	intronic	PARD3B
8	rs9694154	141757956	T	C	0.0714286	0.574139	0.124235	3.81183e-06	Incline	nominal	intergenic	MROH5,MIR1302-7
8	rs9694100	141758131	A	G	0.0714286	0.574139	0.124235	3.81183e-06	Incline	nominal	intergenic	MROH5,MIR1302-7
8	rs9693323	141758495	C	T	0.0714286	0.574139	0.124235	3.81183e-06	Incline	nominal	intergenic	MROH5,MIR1302-7
12	NA	59520348	A	T	0.0901099	0.542775	0.117667	3.97308e-06	Incline	nominal	intergenic	LRIG3,SLC16A7
12	rs1877409184	59544746	T	G	0.0901099	0.542775	0.117667	3.97308e-06	Incline	nominal	intergenic	LRIG3,SLC16A7
12	rs113557446	59582608	A	G	0.0901099	0.542775	0.117667	3.97308e-06	Incline	nominal	intergenic	LRIG3,SLC16A7
22	rs2519501	22907184	C	T	0.76044	-0.355686	0.0771269	3.99386e-06	Decline	nominal	intergenic	IGLL5,RSPH14
22	rs2856875	22907220	A	G	0.76044	-0.355686	0.0771269	3.99386e-06	Decline	nominal	intergenic	IGLL5,RSPH14
22	rs5759524	22909672	T	C	0.76044	-0.355686	0.0771269	3.99386e-06	Decline	nominal	intergenic	IGLL5,RSPH14
14	rs2009435	106880170	T	C	0.0516484	0.715599	0.155175	3.99649e-06	Incline	nominal	intergenic	MIR5195
3	rs932486434	17558636	T	C	0.112088	0.49193	0.106801	4.10384e-06	Incline	nominal	intronic	TBC1D5
3	NA	17558881	G	T	0.112088	0.49193	0.106801	4.10384e-06	Incline	nominal	intronic	TBC1D5
3	NA	17748021	C	G	0.112088	0.49193	0.106801	4.10384e-06	Incline	nominal	intergenic	LOC105376975,LOC339862
6	rs1314475961	42782357	G	T	0.0535714	0.681544	0.148271	4.2942e-06	Incline	nominal	intronic	BICRAL
15	NA	37709019	T	C	0.0802198	0.563021	0.122746	4.49921e-06	Incline	nominal	intergenic	MEIS2,TMCO5A
1	rs1333587723	123093096	G	C	0.0862832	0.566446	0.123514	4.5164e-06	Incline	nominal	intergenic	EMBP1
8	rs12543576	141764411	G	C	0.0703297	0.581166	0.12681	4.58464e-06	Incline	nominal	intergenic	MROH5,MIR1302-7
8	rs13264656	141716738	T	C	0.0681319	0.590522	0.128871	4.59948e-06	Incline	nominal	intergenic	MROH5,MIR1302-7
22	NA	44312551	C	G	0.22967	0.368228	0.080397	4.64702e-06	Incline	nominal	intronic	SHISAL1
22	rs11705217	23084918	A	G	0.0934066	0.529919	0.115724	4.6687e-06	Incline	nominal	intronic	GNAZ,RSPH14
22	rs146724730	23090850	G	C	0.0934066	0.529919	0.115724	4.6687e-06	Incline	nominal	intronic	GNAZ,RSPH14
22	rs188148255	23098800	A	G	0.0934066	0.529919	0.115724	4.6687e-06	Incline	nominal	intronic	GNAZ,RSPH14
22	rs117186677	23102003	T	C	0.0934066	0.529919	0.115724	4.6687e-06	Incline	nominal	intronic	GNAZ,RSPH14
22	rs145315380	23103505	T	C	0.0934066	0.529919	0.115724	4.6687e-06	Incline	nominal	intronic	GNAZ,RSPH14
22	rs11703018	23106280	T	C	0.0934066	0.529919	0.115724	4.6687e-06	Incline	nominal	intronic	GNAZ,RSPH14
22	rs560384276	23111844	A	C	0.0934066	0.529919	0.115724	4.6687e-06	Incline	nominal	intronic	GNAZ,RSPH14
22	rs180966665	23115802	G	A	0.0934066	0.529919	0.115724	4.6687e-06	Incline	nominal	intronic	GNAZ,RSPH14
22	rs188663771	23118022	T	C	0.0934066	0.529919	0.115724	4.6687e-06	Incline	nominal	intronic	GNAZ,RSPH14
22	rs41311051	23123444	A	G	0.0934066	0.529919	0.115724	4.6687e-06	Incline	nominal	UTR3	GNAZ
22	rs190805391	23126772	T	G	0.0934066	0.529919	0.115724	4.6687e-06	Incline	nominal	intronic	RSPH14
22	rs11702988	23129706	A	G	0.0934066	0.529919	0.115724	4.6687e-06	Incline	nominal	intronic	RSPH14
22	rs11703730	23152068	A	G	0.0923077	0.531809	0.116143	4.67367e-06	Incline	nominal	intronic	RAB36
12	rs1042073513	9939193	C	T	0.0505495	0.645934	0.141316	4.85761e-06	Incline	nominal	ncRNA_intronic	LINC02470
12	rs907370107	9940877	C	T	0.0505495	0.645934	0.141316	4.85761e-06	Incline	nominal	ncRNA_intronic	LINC02470
12	rs921306337	9941914	C	T	0.0505495	0.645934	0.141316	4.85761e-06	Incline	nominal	ncRNA_intronic	LINC02470
12	rs73249893	9942080	A	G	0.0505495	0.645934	0.141316	4.85761e-06	Incline	nominal	ncRNA_intronic	LINC02470
12	rs377336697	9942850	T	C	0.0505495	0.645934	0.141316	4.85761e-06	Incline	nominal	ncRNA_intronic	LINC02470
12	rs370201703	9943145	T	G	0.0505495	0.645934	0.141316	4.85761e-06	Incline	nominal	ncRNA_exonic	LINC02470
12	rs377228398	9951235	C	T	0.0505495	0.645934	0.141316	4.85761e-06	Incline	nominal	ncRNA_exonic	CLEC12A-AS1
12	rs1380635278	9961860	A	G	0.0505495	0.645934	0.141316	4.85761e-06	Incline	nominal	intronic	CLEC12A
12	rs150244847	9963250	A	G	0.0505495	0.645934	0.141316	4.85761e-06	Incline	nominal	intronic	CLEC12A
12	rs186534490	9963252	C	T	0.0505495	0.645934	0.141316	4.85761e-06	Incline	nominal	intronic	CLEC12A
22	rs2016893	22911723	T	C	0.218681	0.361691	0.0791918	4.94087e-06	Incline	nominal	intergenic	IGLL5,RSPH14
8	rs12543543	141764246	T	C	0.0714286	0.575106	0.126003	5.01315e-06	Incline	nominal	intergenic	MROH5,MIR1302-7
14	rs71427358	106863676	A	G	0.0538462	0.697081	0.152811	5.07348e-06	Incline	nominal	intergenic	MIR5195
14	rs144562853	106863901	C	T	0.0538462	0.697081	0.152811	5.07348e-06	Incline	nominal	intergenic	MIR5195
14	rs12896398	106867751	T	G	0.0538462	0.697081	0.152811	5.07348e-06	Incline	nominal	intergenic	MIR5195
14	rs17112712	106868415	G	A	0.0538462	0.697081	0.152811	5.07348e-06	Incline	nominal	intergenic	MIR5195
14	rs34339056	106869485	G	A	0.0538462	0.697081	0.152811	5.07348e-06	Incline	nominal	intergenic	MIR5195
14	rs4774030	106872984	G	T	0.0538462	0.697081	0.152811	5.07348e-06	Incline	nominal	intergenic	MIR5195
14	rs35390540	106875207	G	A	0.946154	-0.697081	0.152811	5.07348e-06	Decline	nominal	intergenic	MIR5195
14	rs35207333	106875244	C	T	0.946154	-0.697081	0.152811	5.07348e-06	Decline	nominal	intergenic	MIR5195
14	rs1989750	106878059	T	G	0.0538462	0.697081	0.152811	5.07348e-06	Incline	nominal	intergenic	MIR5195
14	rs1989749	106878289	A	T	0.946154	-0.697081	0.152811	5.07348e-06	Decline	nominal	intergenic	MIR5195
15	NA	37294160	C	T	0.0516484	0.698931	0.153312	5.14264e-06	Incline	nominal	intergenic	MEIS2,TMCO5A
14	rs4773952	106872645	T	G	0.0549451	0.689943	0.151534	5.28757e-06	Incline	nominal	intergenic	MIR5195
14	rs12894502	106872714	C	A	0.945055	-0.689943	0.151534	5.28757e-06	Decline	nominal	intergenic	MIR5195
10	rs11238507	43303772	C	T	0.0527473	0.630236	0.138576	5.4173e-06	Incline	nominal	intergenic	RASGEF1A,FXYD4
10	rs11238511	43317972	A	G	0.0527473	0.630236	0.138576	5.4173e-06	Incline	nominal	intergenic	RASGEF1A,FXYD4
11	rs2514463	81248666	T	C	0.0978022	0.496639	0.109446	5.68568e-06	Incline	nominal	intergenic	LINC02720,MIR4300HG
22	rs2856876	22907270	A	C	0.216484	0.361409	0.0796676	5.72073e-06	Incline	nominal	intergenic	IGLL5,RSPH14
3	rs926979666	17941508	T	A	0.106593	0.492173	0.108673	5.9284e-06	Incline	nominal	intergenic	LOC105376975,LOC339862
12	NA	59080053	G	A	0.1	0.501566	0.11075	5.93115e-06	Incline	nominal	intergenic	LRIG3,SLC16A7
6	rs1327891765	164101116	C	T	0.129176	0.47607	0.105189	6.01518e-06	Incline	nominal	intergenic	LOC102724152,MEAT6
14	rs368076187	100823869	T	C	0.0769231	0.56069	0.123992	6.12651e-06	Incline	nominal	intergenic	MIR2392,MEG3
12	NA	58685787	G	A	0.0989011	0.502749	0.111226	6.18242e-06	Incline	nominal	ncRNA_intronic	LINC02388,LOC100506869
12	rs1022818710	58714365	T	C	0.0989011	0.502749	0.111226	6.18242e-06	Incline	nominal	ncRNA_intronic	LINC02388,LOC100506869
20	rs2145294	54333900	T	C	0.0813187	0.533679	0.118096	6.21239e-06	Incline	nominal	intergenic	PFDN4,DOK5
3	rs993835216	17238035	G	A	0.124176	0.465019	0.102943	6.26546e-06	Incline	nominal	intronic	TBC1D5
3	rs1472931877	17302322	C	T	0.124176	0.465019	0.102943	6.26546e-06	Incline	nominal	intronic	TBC1D5
3	NA	18186767	C	T	0.102198	0.49812	0.110358	6.37122e-06	Incline	nominal	ncRNA_intronic	LOC339862
3	NA	18311422	G	A	0.102198	0.49812	0.110358	6.37122e-06	Incline	nominal	intergenic	LOC339862,SATB1
3	NA	18321899	A	G	0.102198	0.49812	0.110358	6.37122e-06	Incline	nominal	intergenic	LOC339862,SATB1
1	rs1273453569	22916024	A	G	0.0901099	0.524618	0.116274	6.42431e-06	Incline	nominal	UTR3	EPHB2
1	rs1640922011	22970004	T	C	0.0901099	0.524618	0.116274	6.42431e-06	Incline	nominal	intronic	LACTBL1
6	rs6909165	154974912	G	A	0.931718	-0.596457	0.132222	6.45155e-06	Decline	nominal	intergenic	MIR1273C,TIAM2
3	NA	17806858	G	A	0.114286	0.478525	0.106085	6.45917e-06	Incline	nominal	intergenic	LOC105376975,LOC339862
3	rs540140548	17827673	G	A	0.114286	0.478525	0.106085	6.45917e-06	Incline	nominal	intergenic	LOC105376975,LOC339862
16	rs79450048	32828539	C	G	0.0498891	0.637314	0.141351	6.52182e-06	Incline	nominal	intergenic	TP53TG3,SLC6A10P
12	rs1591813922	9963550	C	T	0.0516484	0.630297	0.140213	6.94745e-06	Incline	nominal	intronic	CLEC12A
3	rs752310652	111106546	T	C	0.0582418	0.627889	0.139726	6.99878e-06	Incline	nominal	intronic	NECTIN3
3	NA	111117386	C	G	0.0582418	0.627889	0.139726	6.99878e-06	Incline	nominal	intronic	NECTIN3
3	rs2035996211	111207234	A	C	0.0582418	0.627889	0.139726	6.99878e-06	Incline	nominal	intergenic	NECTIN3,CD96
3	NA	17901792	A	T	0.101099	0.497108	0.110727	7.13915e-06	Incline	nominal	intergenic	LOC105376975,LOC339862
3	rs768534081	17919903	T	C	0.101099	0.497108	0.110727	7.13915e-06	Incline	nominal	intergenic	LOC105376975,LOC339862
3	rs1003233768	18001629	A	G	0.101099	0.497108	0.110727	7.13915e-06	Incline	nominal	ncRNA_intronic	LOC339862
3	NA	18107200	A	C	0.101099	0.497108	0.110727	7.13915e-06	Incline	nominal	ncRNA_intronic	LOC339862
3	rs1708703384	110823165	T	C	0.0571429	0.632874	0.141037	7.21325e-06	Incline	nominal	intergenic	MIR4445,NECTIN3-AS1
3	rs148609616	110896088	T	C	0.0571429	0.632874	0.141037	7.21325e-06	Incline	nominal	intergenic	MIR4445,NECTIN3-AS1
3	rs1204207335	111035510	C	T	0.0571429	0.632874	0.141037	7.21325e-06	Incline	nominal	intergenic	MIR4445,NECTIN3-AS1
3	NA	111101222	A	C	0.0571429	0.632874	0.141037	7.21325e-06	Incline	nominal	intronic	NECTIN3
3	NA	111105468	C	A	0.0571429	0.632874	0.141037	7.21325e-06	Incline	nominal	intronic	NECTIN3
3	rs2034873941	111146298	A	G	0.0571429	0.632874	0.141037	7.21325e-06	Incline	nominal	intronic	NECTIN3
12	rs75839206	87374188	C	T	0.157143	0.396995	0.0884764	7.22285e-06	Incline	nominal	intergenic	LOC105369879,LINC02258
4	rs112586074	47120902	T	A	0.0505495	0.70789	0.157798	7.25567e-06	Incline	nominal	intronic	GABRB1
4	rs993122298	47124343	G	C	0.0505495	0.70789	0.157798	7.25567e-06	Incline	nominal	intronic	GABRB1
4	rs907671841	47134563	T	A	0.0505495	0.70789	0.157798	7.25567e-06	Incline	nominal	intronic	GABRB1
4	rs113244616	47137689	G	A	0.0505495	0.70789	0.157798	7.25567e-06	Incline	nominal	intronic	GABRB1
4	rs966034187	47139098	T	A	0.0505495	0.70789	0.157798	7.25567e-06	Incline	nominal	intronic	GABRB1
3	NA	21711648	A	C	0.117582	0.47148	0.105178	7.37156e-06	Incline	nominal	intronic	ZNF385D
3	NA	21743597	C	T	0.117582	0.47148	0.105178	7.37156e-06	Incline	nominal	intronic	ZNF385D
3	NA	21745496	T	C	0.117582	0.47148	0.105178	7.37156e-06	Incline	nominal	intronic	ZNF385D
8	rs58058193	141757668	G	A	0.0747253	0.533397	0.119106	7.52272e-06	Incline	nominal	intergenic	MROH5,MIR1302-7
4	rs1049270342	47021363	G	T	0.0516484	0.698351	0.156218	7.80846e-06	Incline	nominal	intergenic	GABRA4,GABRB1
4	rs1033974200	47024544	G	C	0.0516484	0.698351	0.156218	7.80846e-06	Incline	nominal	intergenic	GABRA4,GABRB1
4	rs527456775	47028183	A	T	0.0516484	0.698351	0.156218	7.80846e-06	Incline	nominal	intergenic	GABRA4,GABRB1
4	rs1026504792	47040363	T	A	0.0516484	0.698351	0.156218	7.80846e-06	Incline	nominal	intronic	GABRB1
4	rs1004335058	47042665	A	G	0.0516484	0.698351	0.156218	7.80846e-06	Incline	nominal	intronic	GABRB1
4	rs1038734724	47044646	C	T	0.0516484	0.698351	0.156218	7.80846e-06	Incline	nominal	intronic	GABRB1
4	rs893358596	47047389	T	G	0.0516484	0.698351	0.156218	7.80846e-06	Incline	nominal	intronic	GABRB1
4	rs1039878612	47056278	C	T	0.0516484	0.698351	0.156218	7.80846e-06	Incline	nominal	intronic	GABRB1
4	rs951139907	47056479	T	G	0.0516484	0.698351	0.156218	7.80846e-06	Incline	nominal	intronic	GABRB1
12	rs112208311	9959189	G	T	0.056044	0.609514	0.136356	7.8213e-06	Incline	nominal	intronic	CLEC12A
7	rs1787838847	76940128	C	T	0.0725275	0.535414	0.119838	7.90208e-06	Incline	nominal	intergenic	LOC100133091,DTX2P1-UPK3BP1-PMS2P11
7	NA	76975681	A	C	0.0725275	0.535414	0.119838	7.90208e-06	Incline	nominal	intergenic	LOC100133091,DTX2P1-UPK3BP1-PMS2P11
8	rs74391746	139014101	T	C	0.0472527	0.669844	0.149952	7.93087e-06	Incline	nominal	intergenic	COL22A1
15	NA	91399465	G	C	0.0824176	0.549763	0.123091	7.95776e-06	Incline	nominal	intergenic	SV2B,CRAT37
15	rs899218133	91443381	G	A	0.0824176	0.549763	0.123091	7.95776e-06	Incline	nominal	intergenic	SV2B,CRAT37
1	rs59260936	78100947	T	C	0.0691964	0.531066	0.119032	8.137e-06	Incline	nominal	intronic	GIPC2
15	NA	37763989	A	C	0.0538462	0.670557	0.150299	8.13983e-06	Incline	nominal	intergenic	MEIS2,TMCO5A
15	rs528127725	91433701	A	G	0.0813187	0.552476	0.123843	8.15435e-06	Incline	nominal	intergenic	SV2B,CRAT37
16	rs1197691506	58469199	A	G	0.0626374	0.630495	0.141527	8.391e-06	Incline	nominal	intronic	NDRG4
4	rs952559323	47032106	A	G	0.0519912	0.696067	0.156254	8.40064e-06	Incline	nominal	intronic	GABRB1
16	rs112013356	59188137	T	G	0.924176	-0.583798	0.131149	8.53026e-06	Decline	nominal	intergenic	GOT2,APOOP5
3	rs1372086305	18073919	G	A	0.103297	0.488864	0.109928	8.70257e-06	Incline	nominal	ncRNA_intronic	LOC339862
3	rs564181141	18093636	G	A	0.103297	0.488864	0.109928	8.70257e-06	Incline	nominal	ncRNA_intronic	LOC339862
2	rs13009661	25999170	C	T	0.891111	-0.47606	0.107149	8.8717e-06	Decline	nominal	intergenic	KIF3C,RAB10
1	rs769761050	22859125	A	G	0.0912088	0.514212	0.115762	8.91304e-06	Incline	nominal	intronic	EPHB2
3	rs1301785065	37939332	T	G	0.0560538	0.55124	0.124151	8.99352e-06	Incline	nominal	intronic	CTDSPL
12	NA	58609560	G	A	0.101099	0.489779	0.110351	9.06427e-06	Incline	nominal	ncRNA_intronic	LINC02388,LOC100506869
12	NA	58618037	G	A	0.101099	0.489779	0.110351	9.06427e-06	Incline	nominal	ncRNA_intronic	LINC02388,LOC100506869
12	NA	58916134	C	G	0.10022	0.491453	0.110902	9.36184e-06	Incline	nominal	intronic	LRIG3
2	rs2354387	51713580	T	C	0.842857	-0.400753	0.0905041	9.51072e-06	Decline	nominal	ncRNA_intronic	LOC730100
3	rs10212167	37937568	C	T	0.058296	0.542721	0.122619	9.5968e-06	Incline	nominal	intronic	CTDSPL
3	rs7627207	37938067	A	T	0.058296	0.542721	0.122619	9.5968e-06	Incline	nominal	intronic	CTDSPL
3	rs9844203	37944758	G	A	0.058296	0.542721	0.122619	9.5968e-06	Incline	nominal	intronic	CTDSPL
10	rs1407527549	38925762	A	G	0.103297	0.501324	0.11328	9.62004e-06	Incline	nominal	intergenic	ACTR3BP5
1	rs1570422899	22875541	C	T	0.0923077	0.50954	0.115165	9.66913e-06	Incline	nominal	intronic	EPHB2
14	rs12589854	100896081	G	A	0.056044	0.620413	0.140274	9.73968e-06	Incline	nominal	ncRNA_intronic	MEG8
12	NA	58628622	T	G	0.102198	0.485428	0.109851	9.91719e-06	Incline	nominal	ncRNA_intronic	LINC02388,LOC100506869
