# Supplementary material for: Novel genetic markers for chronic kidney disease in a geographically isolated population of Indigenous Australians: Individual and multiple phenotype genome-wide association study
Source: Genome Med. 2024 Feb 12;16:29. doi: 10.1186/s13073-024-01299-3 (PMC10860247; doi:10.1186/s13073-024-01299-3)
Supplement: Supplementary file 3 — Additional file 3: Table S5b. This table contains the variants which pass the nominal significance levels (p<1e-05) for the variable CGAA_PC_1 (multiple phenotype PCA factor) and its annotation which includes consequences of the variant, mapped gene, beta coeffecients direction (incline/decline). [file 13073_2024_1299_MOESM3_ESM.xls]

## Sheet: Table S5b
Table S5b: This table contains the variants which pass the nominal significance levels (p<1e-05) for the variable CGAA_PC_1 (multiple phenotype PCA factor) and its annotation which includes consequences of the variant, mapped gene, beta coeffecients dir
Chr	ID	Position	Alt allele	Ref allele	Allele Frequency	Effect size (Beta)	Std. error	p	Directions of effect size	Significant level	Variant consequences	Nearest gene
4	rs1425534646	49304522	A	G	0.0506608	1.25736	0.21818	8.26567e-09	Incline	genome-wide	intergenic	CWH43
15	NA	37218869	G	A	0.0615385	1.25242	0.222089	1.70776e-08	Incline	genome-wide	intergenic	MEIS2
4	rs1280002634	49287441	G	A	0.0677778	1.10544	0.198168	2.42917e-08	Incline	genome-wide	intergenic	CWH43
15	NA	37168463	A	G	0.0604396	1.24872	0.224126	2.52536e-08	Incline	genome-wide	intergenic	MEIS2
15	rs568478748	37182111	A	G	0.0604396	1.24872	0.224126	2.52536e-08	Incline	genome-wide	intergenic	MEIS2
8	rs3107591	8161821	C	A	0.949451	NA1.34524	0.25119	8.53278e-08	Incline	nominal	ncRNA_intronic	FAM85B
14	NA	100812018	A	T	0.050885	1.16899	0.218622	8.93799e-08	Incline	nominal	intergenic	MEG3
15	rs1264833665	37207231	T	C	0.0714286	1.10208	0.209013	1.34372e-07	Incline	nominal	intergenic	MEIS2
8	rs1390174074	11969469	G	A	0.0706278	1.0026	0.194508	2.54203e-07	Incline	nominal	intergenic	CTSB,DEFB136
10	rs11195909	112349749	G	A	0.930769	NA1.11302	0.216912	2.8789e-07	Incline	nominal	ncRNA_intronic	GUCY2GP
10	rs10749116	112350219	G	A	0.930769	NA1.11302	0.216912	2.8789e-07	Incline	nominal	ncRNA_intronic	GUCY2GP
10	rs10749117	112350352	G	A	0.930769	NA1.11302	0.216912	2.8789e-07	Incline	nominal	ncRNA_intronic	GUCY2GP
10	rs2148493	112351785	T	C	0.930769	NA1.11302	0.216912	2.8789e-07	Incline	nominal	ncRNA_exonic	GUCY2GP
10	rs768103	112357153	G	A	0.930769	NA1.11302	0.216912	2.8789e-07	Incline	nominal	upstream	GUCY2GP
10	rs1887139	112360681	T	G	0.930769	NA1.11302	0.216912	2.8789e-07	Incline	nominal	intergenic	GUCY2GP,ACSL5
11	rs180947114	98275715	C	A	0.132222	0.704532	0.138889	3.92396e-07	Incline	nominal	intergenic	LINC02737,CNTN5
12	rs1380635278	9961860	A	G	0.0505495	1.15824	0.229811	4.65612e-07	Incline	nominal	intronic	CLEC12A
12	rs150244847	9963250	A	G	0.0505495	1.15824	0.229811	4.65612e-07	Incline	nominal	intronic	CLEC12A
12	rs186534490	9963252	C	T	0.0505495	1.15824	0.229811	4.65612e-07	Incline	nominal	intronic	CLEC12A
12	rs377228398	9951235	C	T	0.0505495	1.15824	0.229811	4.65612e-07	Incline	nominal	ncRNA_exonic	CLEC12ANAAS1
12	rs1042073513	9939193	C	T	0.0505495	1.15824	0.229811	4.65612e-07	Incline	nominal	ncRNA_intronic	LINC02470
12	rs907370107	9940877	C	T	0.0505495	1.15824	0.229811	4.65612e-07	Incline	nominal	ncRNA_intronic	LINC02470
12	rs921306337	9941914	C	T	0.0505495	1.15824	0.229811	4.65612e-07	Incline	nominal	ncRNA_intronic	LINC02470
12	rs73249893	9942080	A	G	0.0505495	1.15824	0.229811	4.65612e-07	Incline	nominal	ncRNA_intronic	LINC02470
12	rs377336697	9942850	T	C	0.0505495	1.15824	0.229811	4.65612e-07	Incline	nominal	ncRNA_intronic	LINC02470
12	rs370201703	9943145	T	G	0.0505495	1.15824	0.229811	4.65612e-07	Incline	nominal	ncRNA_exonic	LINC02470
15	NA	37709019	T	C	0.0802198	1.00122	0.198941	4.83519e-07	Incline	nominal	intergenic	MEIS2
3	NA	58201248	C	A	0.0791209	1.01462	0.2043	6.82413e-07	Incline	nominal	intronic	DNASE1L3
12	rs1591813922	9963550	C	T	0.0516484	1.12826	0.228043	7.51367e-07	Incline	nominal	intronic	CLEC12A
15	rs1233230097	37249732	A	G	0.0879121	0.93945	0.191299	9.06596e-07	Incline	nominal	intergenic	MEIS2
3	NA	58518509	C	T	0.0813187	0.990368	0.201828	9.24879e-07	Incline	nominal	intronic	ACOX2
3	rs1019092590	58558134	T	C	0.0813187	0.990368	0.201828	9.24879e-07	Incline	nominal	intergenic	ACOX2,FAM107A
3	NA	58344729	A	G	0.0813187	0.990368	0.201828	9.24879e-07	Incline	nominal	intronic	PXK
3	NA	58344732	C	G	0.0813187	0.990368	0.201828	9.24879e-07	Incline	nominal	intronic	PXK
3	NA	58351306	A	T	0.0813187	0.990368	0.201828	9.24879e-07	Incline	nominal	intronic	PXK
3	rs568084396	58412592	A	G	0.0813187	0.990368	0.201828	9.24879e-07	Incline	nominal	intronic	PXK
8	rs1029573862	11969466	C	T	0.0771812	0.924731	0.188494	9.30003e-07	Incline	nominal	intergenic	CTSB,DEFB136
12	rs112208311	9959189	G	T	0.056044	1.0859	0.221843	9.83656e-07	Incline	nominal	intronic	CLEC12A
20	rs1600491214	6220755	A	G	0.0868132	0.935579	0.191972	1.09625e-06	Incline	nominal	intergenic	FERMT1,CASC20
3	NA	58072373	G	A	0.107692	0.863305	0.177378	1.13287e-06	Incline	nominal	intronic	FLNB
3	NA	58150550	A	C	0.106593	0.866457	0.178119	1.14757e-06	Incline	nominal	intronic	FLNB
3	rs147488601	58152844	A	G	0.106593	0.866457	0.178119	1.14757e-06	Incline	nominal	intronic	FLNB
3	NA	58178551	G	A	0.106593	0.866457	0.178119	1.14757e-06	Incline	nominal	intergenic	FLNB,DNASE1L3
12	rs1032332766	87814340	T	C	0.120879	0.759981	0.15641	1.18033e-06	Incline	nominal	intergenic	LINC02258,C12orf50
3	NA	58286784	G	T	0.0769231	1.00552	0.207075	1.19867e-06	Incline	nominal	intronic	ABHD6
3	NA	58514246	A	G	0.0769231	1.00552	0.207075	1.19867e-06	Incline	nominal	intronic	ACOX2
3	NA	58533955	C	T	0.0769231	1.00552	0.207075	1.19867e-06	Incline	nominal	intronic	ACOX2
12	NA	87523847	C	T	0.11978	0.759709	0.156646	1.23551e-06	Incline	nominal	intergenic	LOC105369879,LINC02258
12	rs79935334	87785463	G	T	0.118681	0.761702	0.157203	1.26387e-06	Incline	nominal	ncRNA_intronic	LINC02258
12	NA	87789909	A	G	0.118681	0.761702	0.157203	1.26387e-06	Incline	nominal	ncRNA_intronic	LINC02258
12	rs557351687	87795177	C	A	0.118681	0.761702	0.157203	1.26387e-06	Incline	nominal	ncRNA_intronic	LINC02258
12	NA	87797076	C	T	0.118681	0.761702	0.157203	1.26387e-06	Incline	nominal	ncRNA_intronic	LINC02258
12	NA	87916215	A	G	0.118681	0.761702	0.157203	1.26387e-06	Incline	nominal	intergenic	LINC02258,C12orf50
12	NA	87544777	C	A	0.118681	0.761702	0.157203	1.26387e-06	Incline	nominal	intergenic	LOC105369879,LINC02258
12	NA	87571194	T	C	0.118681	0.761702	0.157203	1.26387e-06	Incline	nominal	intergenic	LOC105369879,LINC02258
12	NA	87619872	T	G	0.118681	0.761702	0.157203	1.26387e-06	Incline	nominal	intergenic	LOC105369879,LINC02258
12	rs751737731	87705159	C	T	0.118681	0.761702	0.157203	1.26387e-06	Incline	nominal	intergenic	LOC105369879,LINC02258
3	NA	58296681	C	G	0.10989	0.848662	0.175855	1.39361e-06	Incline	nominal	intergenic	ABHD6,HTD2
3	NA	58302674	G	A	0.10989	0.848662	0.175855	1.39361e-06	Incline	nominal	intergenic	ABHD6,HTD2
3	rs186291738	58263069	A	G	0.108791	0.851483	0.176561	1.41698e-06	Incline	nominal	intronic	ABHD6
3	NA	58301163	T	C	0.108791	0.851483	0.176561	1.41698e-06	Incline	nominal	intergenic	ABHD6,HTD2
3	NA	58092543	C	G	0.108791	0.851483	0.176561	1.41698e-06	Incline	nominal	intronic	FLNB
3	NA	58105487	G	T	0.108791	0.851483	0.176561	1.41698e-06	Incline	nominal	intronic	FLNB
12	NA	86999505	T	A	0.116484	0.765909	0.159274	1.51884e-06	Incline	nominal	intergenic	MGAT4C,LOC105369879
12	NA	87386383	G	A	0.115385	0.768129	0.159872	1.55016e-06	Incline	nominal	intergenic	LOC105369879,LINC02258
12	rs1259950603	87399957	A	G	0.115385	0.768129	0.159872	1.55016e-06	Incline	nominal	intergenic	LOC105369879,LINC02258
12	NA	86327662	G	A	0.115385	0.768129	0.159872	1.55016e-06	Incline	nominal	intronic	MGAT4C
12	NA	86358905	A	T	0.115385	0.768129	0.159872	1.55016e-06	Incline	nominal	intronic	MGAT4C
12	NA	86864245	C	T	0.115385	0.768129	0.159872	1.55016e-06	Incline	nominal	intergenic	MGAT4C,LOC105369879
15	NA	37771389	G	A	0.0846154	0.937818	0.195441	1.59876e-06	Incline	nominal	intergenic	MEIS2,TMCO5A
12	NA	87512150	T	C	0.115385	0.76924	0.160375	1.61456e-06	Incline	nominal	intergenic	LOC105369879,LINC02258
12	NA	87522208	A	T	0.115385	0.76924	0.160375	1.61456e-06	Incline	nominal	intergenic	LOC105369879,LINC02258
3	rs1399450963	58549745	A	G	0.0825991	0.931662	0.19478	1.7256e-06	Incline	nominal	intergenic	ACOX2,FAM107A
12	rs896098255	85301616	C	T	0.0824176	0.897608	0.187937	1.78705e-06	Incline	nominal	UTR3	ALX1
12	NA	85343959	T	G	0.0824176	0.897608	0.187937	1.78705e-06	Incline	nominal	intergenic	ALX1,RASSF9
12	NA	85698865	A	C	0.0824176	0.897608	0.187937	1.78705e-06	Incline	nominal	intergenic	ALX1,RASSF9
12	rs1041124570	85203114	A	G	0.0824176	0.897608	0.187937	1.78705e-06	Incline	nominal	intronic	LRRIQ1
12	rs1194186602	84850655	A	G	0.0824176	0.897608	0.187937	1.78705e-06	Incline	nominal	intergenic	TMTC2,SLC6A15
12	NA	85440845	A	T	0.0835165	0.891746	0.186814	1.81104e-06	Incline	nominal	intergenic	ALX1,RASSF9
3	NA	58617635	A	C	0.078022	0.980994	0.206123	1.9429e-06	Incline	nominal	ncRNA_intronic	FAM3DNAAS1
16	NA	21044581	G	A	0.0905077	0.901837	0.190099	2.09495e-06	Incline	nominal	intronic	DNAH3
3	rs113820646	57040085	C	T	0.134066	0.769881	0.162356	2.11684e-06	Incline	nominal	intronic	ARHGEF3
12	NA	85435244	G	A	0.0846154	0.882241	0.186425	2.2187e-06	Incline	nominal	intergenic	ALX1,RASSF9
12	NA	85588373	A	G	0.0846154	0.882241	0.186425	2.2187e-06	Incline	nominal	intergenic	ALX1,RASSF9
9	NA	87757635	A	G	0.0593407	1.1061	0.233778	2.22954e-06	Incline	nominal	intergenic	CTSL,CTSL3P
12	NA	85478390	G	C	0.0857143	0.874375	0.185338	2.38483e-06	Incline	nominal	intergenic	ALX1,RASSF9
12	NA	85501929	T	A	0.0857143	0.874375	0.185338	2.38483e-06	Incline	nominal	intergenic	ALX1,RASSF9
12	NA	85503782	G	A	0.0857143	0.874375	0.185338	2.38483e-06	Incline	nominal	intergenic	ALX1,RASSF9
12	NA	85706072	T	A	0.0857143	0.874375	0.185338	2.38483e-06	Incline	nominal	intergenic	ALX1,RASSF9
12	rs543787665	85710208	A	G	0.0857143	0.874375	0.185338	2.38483e-06	Incline	nominal	intergenic	ALX1,RASSF9
15	NA	37294160	C	T	0.0516484	1.16806	0.248791	2.66699e-06	Incline	nominal	intergenic	MEIS2,TMCO5A
12	rs1420215193	87783193	T	A	0.124176	0.725331	0.154679	2.74164e-06	Incline	nominal	ncRNA_exonic	MKRN9P
3	rs1008529578	58038536	A	G	0.0868132	0.910108	0.194282	2.80689e-06	Incline	nominal	intronic	FLNB
12	rs1410186980	87580679	T	C	0.123077	0.726814	0.155191	2.82221e-06	Incline	nominal	intergenic	LOC105369879,LINC02258
16	rs1209818786	36793837	G	C	0.103524	0.783511	0.167805	3.02415e-06	Incline	nominal	intergenic	LINC02167
13	rs1316445476	16795500	T	G	0.0993377	0.862557	0.184996	3.12289e-06	Incline	nominal	intergenic	FAM230C
14	rs12880198	90430723	T	G	0.21696	0.632617	0.135894	3.23618e-06	Incline	nominal	intergenic	CALM1,LINC02317
9	rs78894485	131839374	A	G	0.0582418	1.01945	0.220403	3.73927e-06	Incline	nominal	intergenic	RAPGEF1,MED27
14	rs80071266	99562137	T	C	0.121978	0.766528	0.167408	4.67618e-06	Incline	nominal	intronic	CCDC85C
14	rs17098827	99562941	C	T	0.121978	0.766528	0.167408	4.67618e-06	Incline	nominal	intronic	CCDC85C
3	rs970205711	57404585	T	C	0.0901099	0.873944	0.190904	4.69624e-06	Incline	nominal	intronic	DNAH12
14	NA	31035059	T	A	0.0747253	0.990492	0.216392	4.70987e-06	Incline	nominal	intronic	AP4S1
14	rs1457970851	31203896	G	C	0.0747253	0.990492	0.216392	4.70987e-06	Incline	nominal	intronic	HECTD1
14	NA	30899695	T	C	0.0747253	0.990492	0.216392	4.70987e-06	Incline	nominal	intronic	STRN3
14	NA	30955171	C	A	0.0747253	0.990492	0.216392	4.70987e-06	Incline	nominal	intronic	STRN3
14	NA	30978692	C	T	0.0747253	0.990492	0.216392	4.70987e-06	Incline	nominal	intronic	STRN3
14	rs1381799412	30988261	A	C	0.0747253	0.990492	0.216392	4.70987e-06	Incline	nominal	intronic	STRN3
3	NA	57267325	G	A	0.089011	0.877898	0.191991	4.81725e-06	Incline	nominal	intronic	APPL1
3	NA	57640412	A	G	0.089011	0.877898	0.191991	4.81725e-06	Incline	nominal	intronic	DENND6A,PDE12
3	NA	57718004	C	A	0.089011	0.877898	0.191991	4.81725e-06	Incline	nominal	intergenic	DENND6ANADT,SLMAP
3	NA	57354451	A	G	0.089011	0.877898	0.191991	4.81725e-06	Incline	nominal	intronic	DNAH12
3	NA	57359498	C	G	0.089011	0.877898	0.191991	4.81725e-06	Incline	nominal	intronic	DNAH12
3	NA	57514652	C	T	0.089011	0.877898	0.191991	4.81725e-06	Incline	nominal	intronic	DNAH12
3	rs1023279130	57200041	T	C	0.089011	0.877898	0.191991	4.81725e-06	Incline	nominal	intronic	HESX1
3	NA	57208039	A	T	0.089011	0.877898	0.191991	4.81725e-06	Incline	nominal	intronic	HESX1
3	NA	57566904	C	T	0.089011	0.877898	0.191991	4.81725e-06	Incline	nominal	intronic	PDE12
3	NA	57604731	T	G	0.089011	0.877898	0.191991	4.81725e-06	Incline	nominal	intronic	PDE12
3	NA	56162070	A	T	0.0813187	0.912726	0.199901	4.97375e-06	Incline	nominal	intronic	ERC2
14	rs34859674	100906347	G	A	0.0494505	1.1497	0.25183	4.98626e-06	Incline	nominal	ncRNA_intronic	MEG8
14	NA	30999274	T	C	0.0758242	0.980063	0.214725	5.01219e-06	Incline	nominal	intronic	STRN3
14	rs76126022	90420262	A	G	0.216484	0.619673	0.135798	5.03778e-06	Incline	nominal	intergenic	CALM1,LINC02317
3	rs1244618385	57053944	C	T	0.0824176	0.90401	0.198383	5.1914e-06	Incline	nominal	intronic	ARHGEF3
3	rs1456648766	57132439	A	G	0.0824176	0.90401	0.198383	5.1914e-06	Incline	nominal	intronic	IL17RD
12	rs906194169	82902928	A	C	0.0582418	1.0292	0.226142	5.33634e-06	Incline	nominal	intronic	TMTC2
12	rs760571148	83102114	A	G	0.0582418	1.0292	0.226142	5.33634e-06	Incline	nominal	intronic	TMTC2
15	NA	37763989	A	C	0.0538462	1.1088	0.243702	5.36922e-06	Incline	nominal	intergenic	MEIS2,TMCO5A
22	rs192846820	23192817	T	C	0.0648352	1.00003	0.219961	5.45743e-06	Incline	nominal	intronic	BCR
22	rs569445376	23194560	A	G	0.0648352	1.00003	0.219961	5.45743e-06	Incline	nominal	intronic	BCR
22	rs180749025	23197200	G	A	0.0648352	1.00003	0.219961	5.45743e-06	Incline	nominal	intronic	BCR
22	rs190330864	23197381	A	G	0.0648352	1.00003	0.219961	5.45743e-06	Incline	nominal	intronic	BCR
22	rs185947281	23168158	A	C	0.0648352	1.00003	0.219961	5.45743e-06	Incline	nominal	intergenic	RAB36,BCR
10	rs11592658	35915920	A	C	0.0450549	1.17839	0.259358	5.53347e-06	Incline	nominal	intergenic	PCAT5,ANKRD30A
22	rs11704318	23164355	G	A	0.0637363	1.0053	0.221395	5.60478e-06	Incline	nominal	UTR3	RAB36
3	NA	60308532	T	C	0.0704846	0.943798	0.207947	5.66154e-06	Incline	nominal	intronic	FHIT
3	NA	60320896	A	C	0.0703297	0.946822	0.208833	5.79113e-06	Incline	nominal	intronic	FHIT
12	NA	80927782	G	A	0.0582418	1.02472	0.226181	5.88386e-06	Incline	nominal	intronic	LIN7A
12	rs1257088655	81051755	A	G	0.0582418	1.02472	0.226181	5.88386e-06	Incline	nominal	intergenic	LIN7A,ACSS3
15	rs2382030	37676203	G	A	0.775824	NA0.599871	0.132663	6.13272e-06	Incline	nominal	intergenic	MEIS2,TMCO5A
12	NA	84900744	C	T	0.0901099	0.822483	0.181905	6.14017e-06	Incline	nominal	intronic	SLC6A15
12	NA	84920284	C	G	0.0901099	0.822483	0.181905	6.14017e-06	Incline	nominal	intergenic	SLC6A15,TSPAN19
8	rs1169650362	11969461	G	A	0.0964523	0.77269	0.171063	6.2729e-06	Incline	nominal	intergenic	CTSB,DEFB136
12	NA	82603434	T	C	0.0802198	0.856029	0.189996	6.62148e-06	Incline	nominal	intergenic	METTL25,TMTC2
15	rs12440649	37673883	T	C	0.773626	NA0.596313	0.132717	7.01893e-06	Incline	nominal	intergenic	MEIS2,TMCO5A
12	NA	85314040	G	A	0.089011	0.821077	0.182809	7.07372e-06	Incline	nominal	intergenic	ALX1,RASSF9
12	NA	85315055	G	C	0.089011	0.821077	0.182809	7.07372e-06	Incline	nominal	intergenic	ALX1,RASSF9
12	NA	85084640	A	G	0.089011	0.821077	0.182809	7.07372e-06	Incline	nominal	intronic	LRRIQ1
12	rs965657883	85129389	T	C	0.089011	0.821077	0.182809	7.07372e-06	Incline	nominal	intronic	LRRIQ1
12	rs61930048	85157607	G	C	0.089011	0.821077	0.182809	7.07372e-06	Incline	nominal	intronic	LRRIQ1
12	rs1195548679	85158687	G	A	0.089011	0.821077	0.182809	7.07372e-06	Incline	nominal	intronic	LRRIQ1
12	rs371762105	85214006	G	T	0.089011	0.821077	0.182809	7.07372e-06	Incline	nominal	intronic	LRRIQ1
3	rs796298839	56996894	A	T	0.100887	0.8039	0.179272	7.31745e-06	Incline	nominal	intronic	ARHGEF3
6	rs6934056	154958651	C	T	0.941758	NA1.05295	0.234859	7.34885e-06	Incline	nominal	intergenic	MIR1273C,TIAM2
6	rs6921567	154963798	C	T	0.941758	NA1.05295	0.234859	7.34885e-06	Incline	nominal	intergenic	MIR1273C,TIAM2
15	rs1470528563	37514488	G	A	0.0824176	0.88983	0.198525	7.38778e-06	Incline	nominal	intergenic	MEIS2,TMCO5A
3	rs148382060	57495350	T	C	0.0923077	0.844596	0.188682	7.59483e-06	Incline	nominal	intronic	DNAH12
3	rs79825658	57508536	T	G	0.0923077	0.844596	0.188682	7.59483e-06	Incline	nominal	exonic	DNAH12
15	rs17551246	37672758	C	T	0.76044	NA0.578422	0.129233	7.6125e-06	Incline	nominal	intergenic	MEIS2,TMCO5A
12	NA	56862051	T	C	0.0527473	1.09193	0.244696	8.10458e-06	Incline	nominal	intergenic	HSD17B6,SDR9C7
16	rs1286506316	36312225	T	G	0.0629139	0.894942	0.200781	8.29985e-06	Incline	nominal	intergenic	LINC02167
14	rs8004632	100916831	A	G	0.0505495	1.11149	0.249765	8.58102e-06	Incline	nominal	ncRNA_intronic	MEG8
14	rs71424421	100918988	G	A	0.0505495	1.11149	0.249765	8.58102e-06	Incline	nominal	ncRNA_intronic	MEG8
14	rs35312795	100935230	G	A	0.0505495	1.11149	0.249765	8.58102e-06	Incline	nominal	ncRNA_intronic	MEG8
14	rs35561969	100958299	T	C	0.0505495	1.11149	0.249765	8.58102e-06	Incline	nominal	ncRNA_exonic	MEG8
13	rs371716743	56648290	A	G	0.0516484	1.10468	0.24847	8.75055e-06	Incline	nominal	intergenic	MIR5007,PRR20B
8	rs793747	8152676	G	A	0.942222	NA0.956188	0.215207	8.86653e-06	Incline	nominal	ncRNA_intronic	FAM85B
16	NA	21049525	A	T	0.0967033	0.827748	0.186307	8.87479e-06	Incline	nominal	intronic	DNAH3
16	NA	21145584	C	A	0.0967033	0.827748	0.186307	8.87479e-06	Incline	nominal	intronic	DNAH3
16	rs190900652	21161318	G	A	0.0967033	0.827748	0.186307	8.87479e-06	Incline	nominal	intronic	TMEM159
16	rs558018286	21213034	A	G	0.0967033	0.827748	0.186307	8.87479e-06	Incline	nominal	intronic	ZP2
16	rs7187625	11565399	G	T	0.0881057	0.872339	0.196373	8.9022e-06	Incline	nominal	intronic	LITAF
14	rs2021922	99571858	G	C	0.869231	NA0.732729	0.164946	8.90312e-06	Incline	nominal	intronic	CCDC85C
12	NA	87585203	T	C	0.0593407	0.996195	0.224382	9.00744e-06	Incline	nominal	intergenic	LOC105369879,LINC02258
12	NA	88181721	T	C	0.0593407	0.996195	0.224382	9.00744e-06	Incline	nominal	intronic	TMTC3
16	rs1337093757	36312223	T	C	0.0629139	0.888692	0.200449	9.27113e-06	Incline	nominal	intergenic	LINC02167
20	rs1312385363	28869956	T	C	0.0802198	0.877775	0.198016	9.29996e-06	Incline	nominal	intergenic	FRG1CP,FRG1DP
12	rs1225344855	58381098	T	C	0.159341	0.675548	0.152431	9.34396e-06	Incline	nominal	intergenic	LINC02403,LINC02388
14	rs11629265	90411482	C	T	0.78022	NA0.586376	0.132349	9.39969e-06	Incline	nominal	intergenic	CALM1,LINC02317
16	rs931447845	67477076	A	C	0.0539648	1.02464	0.231601	9.68218e-06	Incline	nominal	intronic	ATP6V0D1
3	NA	58595754	G	A	0.0901099	0.859802	0.194507	9.85134e-06	Incline	nominal	intronic	FAM107A
8	rs185169454	11969457	G	A	0.0977778	0.757425	0.171379	9.88873e-06	Incline	nominal	intergenic	CTSB,DEFB136
